# Supplementary material for: Blockade of EGFR Activation Promotes TNF-Induced Lung Epithelial Cell Apoptosis and Pulmonary Injury
Source: Int J Mol Sci. 2019 Aug 17;20(16):4021. doi: 10.3390/ijms20164021 (PMC6720446; doi:10.3390/ijms20164021)
Supplement: Supplementary file 1 [file ijms-20-04021-s001.zip]

Archive with 1 entries (1 files):
- ijms-557280-supplementary.xlsx
