# Supplementary material for: Blockade of EGFR Activation Promotes TNF-Induced Lung Epithelial Cell Apoptosis and Pulmonary Injury
Source: Int J Mol Sci. 2019 Aug 17;20(16):4021. doi: 10.3390/ijms20164021 (PMC6720446; doi:10.3390/ijms20164021)
Supplement: Supplementary file 1 [file ijms-20-04021-s001.zip › ijms-557280-supplementary.xlsx]

## Sheet: Sheet1
		Supplementary Table 1
			Genes		Primer Sequences (5' to 3')
			Ifng	F	TTCCTCATGGCTGTTTCTGG
				R	GCTCTGCAGGATTTTCATGTC
			Il1b	F	CAACCAACAAGTGATATTCTCCATG
				R	GATCCACACTCTCCAGCTGCA
			Il6	F	ACTCCCAACAGACCTGCTTATA
				R	GCAAGTGCATCATCGTTGTTCA
			Il10	F	CAGGGCCCTTTGCTATGG
				R	GATCTCCCTGGTTTCTCTTCC
			Il17a	F	TGGACTCTCCACCGCAATG
				R	TCAGGACCAGGATCTCTTG
			Il21	F	AGCTAAATGCCCTTCCTGTG
				R	TCTAGGAGAGATGCTGATC
			Il23a	F	GACAACAGCCAGTTCTGCTT
				R	AGGCTCCCCTTTGAAGATG
			Tnf	F	TGTAGCCCACGTCGTAGCCAA
				R	GCAGCCTTGTCCCTTGAAGA
			Tgfb1	F	ACAGTACAGCAAGGTCCT
				R	TTGCGACCCACGTAGTAG
			Foxp3	F	CCCATCCCCAGGAGTCTTG
				R	ACCATGACTAGGGGCACTGTA
			Gata3	F	AGAACCGGCCCCTTATCAA
				R	AGTTCGCGCAGGATGTCC
			Tbet	F	AGCAAGGACGGCGAATGTT
				R	GGGTGGACATATAAGCGGTTC
			Gm-csf	F	ACCACCTATGCGGATTTCAT
				R	TCATTACGCAGGCACAAAAG
			Egfr	F	GCCATCTGGGCCAAAGATACC
				R	GTCTTCGCATGAATAGGCCAA
